# Supplementary material for: Orange Carotenoid Protein in Mesoporous Silica: A New System towards the Development of Colorimetric and Fluorescent Sensors for pH and Temperature
Source: Micromachines (Basel). 2023 Sep 29;14(10):1871. doi: 10.3390/mi14101871 (PMC10609006; doi:10.3390/mi14101871)
Supplement: Supplementary file 1 [file micromachines-14-01871-s001.zip]

Archive with 1 entries (1 files):
- micromachines-2574392-supplementary.pdf
